# Supplementary material for: The genus Andraca (Lepidoptera, Endromidae) in China with descriptions of a new species
Source: Zookeys. 2011 Sep 8;(127):29–42. doi: 10.3897/zookeys.127.928 (PMC3175129; doi:10.3897/zookeys.127.928)
Supplement: XML Treatment for Andraca [file zookeys.127.928-treatment1.xml]

<!DOCTYPE tp:taxon-treatment
  PUBLIC "-//TaxonX//DTD Taxonomic Treatment Publishing DTD v0 20100105//EN" "tax-treatment-NSO.dtd">
<tp:taxon-treatment xmlns:tp="http://www.plazi.org/taxpub"><tp:treatment-meta><mixed-citation publication-type="journal"><person-group><name><surname>Wang</surname><given-names>Xing</given-names></name><name><surname>Zeng</surname><given-names>Ling</given-names></name><name><surname>Wang</surname><given-names>Min</given-names></name></person-group><article-title>The genus <italic>Andraca</italic> (Lepidoptera, Endromidae) in China with descriptions of a new species</article-title><source>Zookeys</source><day>8</day><month>9</month><year>2011</year><volume>2011</volume><issue>127</issue><fpage>29</fpage><lpage>42</lpage><pub-id pub-id-type="doi">10.3897/zookeys.127.928</pub-id></mixed-citation></tp:treatment-meta><tp:nomenclature><tp:taxon-name>
                    	<tp:taxon-name-part taxon-name-part-type="genus">Andraca</tp:taxon-name-part>
                    <object-id xmlns:xlink="http://www.w3.org/1999/xlink" xlink:type="simple">http://species-id.net/wiki/Andraca</object-id>
                    </tp:taxon-name><tp:taxon-authority>Walker, 1865</tp:taxon-authority><tp:nomenclature-citation-list><tp:nomenclature-citation><tp:taxon-name>Andraca</tp:taxon-name><comment> Walker, 1865, <italic>List Specimens lepid. Insects Colln Br. Mus.</italic>, 32: 581. (Type species: <italic><tp:taxon-name>Andraca bipunctata</tp:taxon-name></italic> Walker, 1865, <italic>List Specimens lepid. Insects Colln Br. Mus.</italic>, 32: 582, by monotype. Type locality: Hindostan, India.)<!--PageBreak--></comment></tp:nomenclature-citation><tp:nomenclature-citation><tp:taxon-name>Pseudoeupterote</tp:taxon-name><comment> Shiraki, 1911, <italic>Catalogue Insectorum Noxiorum Formosarum</italic>: 48. (Type species: <italic><tp:taxon-name>Oreta theae</tp:taxon-name></italic> Matsumura, 1909, <italic>Thousand Insects of Japan</italic>, 1: 582, by monotype. Type locality: Formosa (=Taiwan)). Type-species designation by monotype.</comment></tp:nomenclature-citation></tp:nomenclature-citation-list></tp:nomenclature><tp:treatment-sec sec-type="Description"><title>Description.</title><p>Forewing weakly falcate. Ground color varying from shades of brown to sandy grey.</p><p>Male genitalia. Uncus apically single-pointed to weakly indented; gnathos with two long, basally broad, upcurved arms; valvae basally broad, sclerotized, long or medium length; aedeagus short with apex truncated, cornuti present or absent.</p><p>Female genitalia (<italic><tp:taxon-name>Andraca bipunctata</tp:taxon-name></italic>). Eighth segment curved deeply, ventral margin of ostium bursae extends posteriorly as a broad bilobed plate, ductus bursae sclerotized distal to mid-point, tapering to half width; distal half unsclerotized with slight torsion, corpus bursae lacking a signum.</p></tp:treatment-sec><tp:treatment-sec sec-type="Distribution"><title>Distribution.</title><p>Oriental Region, S &amp; E Palaearctic.</p></tp:treatment-sec><tp:treatment-sec sec-type="Remarks"><title>Remarks.</title><p><italic><tp:taxon-name>Andraca</tp:taxon-name></italic> species have sometimes been described in <italic><tp:taxon-name>Mustilia</tp:taxon-name></italic> (e.g., <xref ref-type="bibr" rid="B5">Chu and Wang 1993</xref>, <xref ref-type="bibr" rid="B6">1996</xref>), and misidentification has also been frequent (<xref ref-type="bibr" rid="B5">Chu and Wang 1993</xref>, <xref ref-type="bibr" rid="B6">1996</xref>). <italic><tp:taxon-name>Andraca</tp:taxon-name></italic> was considered to belong to ‘the <italic><tp:taxon-name>Mustilia</tp:taxon-name></italic> lineage’ of <tp:taxon-name>Prismostictinae</tp:taxon-name> Forbes, 1955 (<xref ref-type="bibr" rid="B11">Holloway 1987</xref>; <xref ref-type="bibr" rid="B15">Minet 1994</xref>; <xref ref-type="bibr" rid="B14">Lemaire and Minet 1999</xref>; <xref ref-type="bibr" rid="B12">Holloway et al. 2001</xref>). Our own unpublished work also shows that <italic><tp:taxon-name>Andraca</tp:taxon-name></italic> is close to <italic><tp:taxon-name>Mustilia</tp:taxon-name></italic> Walker, 1865 and <italic><tp:taxon-name>Mustilizans</tp:taxon-name></italic> Yang, 1995, based on phylogenetic analysis of mitochondrial and nuclear DNA sequences (<italic>COI</italic> + <italic>18S</italic> +<italic>28S</italic>) (<xref ref-type="bibr" rid="B25">Wang 2010</xref>).</p><p><xref ref-type="bibr" rid="B20">Sevastopulo (1938)</xref> described the fully grown larvae of the type species. The larvae are gregarious, have short hairs covering the body, and are often heavily parasitized. Pupation is in a thin cocoon of brown silk spun among leaves.</p></tp:treatment-sec><tp:treatment-sec sec-type="Key to the Chinese Andraca species"><title>Key to the Chinese Andraca species</title><table-wrap content-type="key" position="anchor" orientation="portrait"><table><tbody><tr><td rowspan="1" colspan="1">1</td><td rowspan="1" colspan="1">Apex of forewing falcate</td><td rowspan="1" colspan="1">2</td></tr><tr><td rowspan="1" colspan="1">–</td><td rowspan="1" colspan="1">Apex of forewing not falcate</td><td rowspan="1" colspan="1">5</td></tr><tr><td rowspan="1" colspan="1">2</td><td rowspan="1" colspan="1">Uncus broad, gnathos extremely swollen medially</td><td rowspan="1" colspan="1"><italic><tp:taxon-name>Andraca bipunctata</tp:taxon-name></italic></td></tr><tr><td rowspan="1" colspan="1">–</td><td rowspan="1" colspan="1">Uncus narrow, gnathos not swollen</td><td rowspan="1" colspan="1">3</td></tr><tr><td rowspan="1" colspan="1">3</td><td rowspan="1" colspan="1">Apex of valva boot-shaped</td><td rowspan="1" colspan="1"><italic><tp:taxon-name>Andraca flavamaculata</tp:taxon-name></italic> comb. rev.</td></tr><tr><td rowspan="1" colspan="1">–</td><td rowspan="1" colspan="1">Apex of valva rounded or truncate</td><td rowspan="1" colspan="1">4</td></tr><tr><td rowspan="1" colspan="1">4</td><td rowspan="1" colspan="1">Apex of valva rounded, gnathos long</td><td rowspan="1" colspan="1"><italic><tp:taxon-name>Andraca olivacea</tp:taxon-name></italic></td></tr><tr><td rowspan="1" colspan="1">–</td><td rowspan="1" colspan="1">Apex of valva truncate, gnathos short</td><td rowspan="1" colspan="1"><italic><tp:taxon-name>Andraca gongshanensis</tp:taxon-name></italic> sp. n.</td></tr><tr><td rowspan="1" colspan="1">5</td><td rowspan="1" colspan="1">Apex of valva bifurcate</td><td rowspan="1" colspan="1"><italic><tp:taxon-name>Andraca theae</tp:taxon-name></italic></td></tr><tr><td rowspan="1" colspan="1">–</td><td rowspan="1" colspan="1">Apex of valva rounded</td><td rowspan="1" colspan="1">6</td></tr><tr><td rowspan="1" colspan="1">6</td><td rowspan="1" colspan="1">Gnathos not swollen</td><td rowspan="1" colspan="1"><italic><tp:taxon-name>Andraca apodecta</tp:taxon-name></italic></td></tr><tr><td rowspan="1" colspan="1">–</td><td rowspan="1" colspan="1">Gnathos extremely medially swollen</td><td rowspan="1" colspan="1"><italic><tp:taxon-name>Andraca melli</tp:taxon-name></italic></td></tr></tbody></table></table-wrap></tp:treatment-sec><ref-list><ref id="B5"><mixed-citation xmlns:xlink="http://www.w3.org/1999/xlink" xlink:type="simple"><person-group><name name-style="western"><surname>Chu</surname><given-names>HF</given-names></name><name name-style="western"><surname>Wang</surname><given-names>LY</given-names></name></person-group> (<year>1993</year>)<article-title> Saturniidae of China. Bulletin of Zoology. Science Press.</article-title><source>Beijing, </source><volume>10</volume>: <fpage>211</fpage>-<lpage>238</lpage>.</mixed-citation></ref><ref id="B6"><mixed-citation xmlns:xlink="http://www.w3.org/1999/xlink" xlink:type="simple"><person-group><name name-style="western"><surname>Chu</surname><given-names>HF</given-names></name><name name-style="western"><surname>Wang</surname><given-names>LY</given-names></name></person-group> (<year>1996</year>)<article-title> Fauna Sinica Insecta V, Lepidoptera: Bombycidae</article-title>. <publisher-name>Science Press</publisher-name>. <publisher-loc>Beijing</publisher-loc>, 1996: <lpage>24</lpage>pp.</mixed-citation></ref><ref id="B11"><mixed-citation xmlns:xlink="http://www.w3.org/1999/xlink" xlink:type="simple"><person-group><name name-style="western"><surname>Holloway</surname><given-names>JD</given-names></name></person-group> (<year>1987</year>)<source> The moths of Borneo (III)</source>. <publisher-name>Malaysian Nature Society</publisher-name>, <publisher-loc>Kuala Lumpur</publisher-loc>, <fpage>74</fpage>–<lpage>90</lpage>.</mixed-citation></ref><ref id="B15"><mixed-citation xmlns:xlink="http://www.w3.org/1999/xlink" xlink:type="simple"><person-group><name name-style="western"><surname>Minet</surname><given-names>J</given-names></name></person-group> (<year>1994</year>)<article-title> The Bombycoidea–Phylogeny and higher classification (Lepidoptera, Glossata).</article-title><source>Entomologica Scandinavica </source><volume>25</volume> (<issue>1</issue>): <fpage>63</fpage>-<lpage>88</lpage>.</mixed-citation></ref><ref id="B14"><mixed-citation xmlns:xlink="http://www.w3.org/1999/xlink" xlink:type="simple"><person-group><name name-style="western"><surname>Lemaire</surname><given-names>C</given-names></name><name name-style="western"><surname>Minet</surname><given-names>J</given-names></name></person-group> (<year>1999</year>)<article-title> The Bombycoidea and their relatives.</article-title> In: <person-group><name name-style="western"><surname>Kristensen</surname><given-names>NP</given-names></name></person-group> (<role>Ed</role>). <issue-title>Lepidoptera, Moths and Butterflies.</issue-title><source>1. Evolution, systematics and biogeography. Handbook of Zoology 4(35), Walter de Gruyter, Berlin &amp; New York</source>: <fpage>321</fpage>-<lpage>354</lpage>.</mixed-citation></ref><ref id="B12"><mixed-citation xmlns:xlink="http://www.w3.org/1999/xlink" xlink:type="simple"><person-group><name name-style="western"><surname>Holloway</surname><given-names>JD</given-names></name><name name-style="western"><surname>Kibby</surname><given-names>G</given-names></name><name name-style="western"><surname>Peggie</surname><given-names>D</given-names></name></person-group> (<year>2001</year>)<source> Fauna Malesiana Handbook, 3. The Families of Malesian Moths and Butterflies</source>. <publisher-name>Brill</publisher-name>, <publisher-loc>Leiden/Boston/Köln</publisher-loc>. xi + <lpage>455</lpage> pp.</mixed-citation></ref><ref id="B25"><mixed-citation xmlns:xlink="http://www.w3.org/1999/xlink" xlink:type="simple"><person-group><name name-style="western"><surname>Wang</surname><given-names>X</given-names></name></person-group> (<year>2010</year>)<source> Studies on the Systematics of Bombycidae from China (Lepidoptera: Bombycoidea)</source>. Unpublished PhD Thesis (<publisher-name>South China Agricultural University</publisher-name>, <publisher-loc>China</publisher-loc>.)</mixed-citation></ref><ref id="B20"><mixed-citation xmlns:xlink="http://www.w3.org/1999/xlink" xlink:type="simple"><person-group><name name-style="western"><surname>Sevastopulo</surname><given-names>DG</given-names></name></person-group> (<year>1938</year>)<article-title> Early stages of Indian Lepidoptera (18).</article-title><source>Journal of Bombay Natural History Society </source><volume>35</volume>: <fpage>40</fpage>-<lpage>46</lpage>.</mixed-citation></ref></ref-list></tp:taxon-treatment>
