# Supplementary material for: The genus Andraca (Lepidoptera, Endromidae) in China with descriptions of a new species
Source: Zookeys. 2011 Sep 8;(127):29–42. doi: 10.3897/zookeys.127.928 (PMC3175129; doi:10.3897/zookeys.127.928)
Supplement: XML Treatment for Andraca bipunctata [file zookeys.127.928-treatment2.xml]

<!DOCTYPE tp:taxon-treatment
  PUBLIC "-//TaxonX//DTD Taxonomic Treatment Publishing DTD v0 20100105//EN" "tax-treatment-NSO.dtd">
<tp:taxon-treatment xmlns:tp="http://www.plazi.org/taxpub"><tp:treatment-meta><mixed-citation publication-type="journal"><person-group><name><surname>Wang</surname><given-names>Xing</given-names></name><name><surname>Zeng</surname><given-names>Ling</given-names></name><name><surname>Wang</surname><given-names>Min</given-names></name></person-group><article-title>The genus <italic>Andraca</italic> (Lepidoptera, Endromidae) in China with descriptions of a new species</article-title><source>Zookeys</source><day>8</day><month>9</month><year>2011</year><volume>2011</volume><issue>127</issue><fpage>29</fpage><lpage>42</lpage><pub-id pub-id-type="doi">10.3897/zookeys.127.928</pub-id></mixed-citation></tp:treatment-meta><tp:nomenclature><tp:taxon-name>
                    	<tp:taxon-name-part taxon-name-part-type="genus">Andraca</tp:taxon-name-part>
                    	<tp:taxon-name-part taxon-name-part-type="species">bipunctata</tp:taxon-name-part>
                    <object-id xmlns:xlink="http://www.w3.org/1999/xlink" xlink:type="simple">http://species-id.net/wiki/Andraca_bipunctata</object-id>
                    </tp:taxon-name><tp:taxon-authority>Walker, l865</tp:taxon-authority><xref ref-type="fig" rid="F1">Figs 1–A</xref><xref ref-type="fig" rid="F2">2–A</xref><tp:nomenclature-citation-list><tp:nomenclature-citation><tp:taxon-name>Andraca bipunctata</tp:taxon-name><comment> Walker, 1865, <italic>List Specimens lepid. Insects Colln Br. Mus.</italic>, 32: 582. Type locality: Hindustan, India.</comment></tp:nomenclature-citation><tp:nomenclature-citation><tp:taxon-name>Andraca bipunctata</tp:taxon-name><comment> Walker, 1862: Chu&amp; Wang, 1993, <italic>Sinozoologia</italic>, 10: 241.</comment></tp:nomenclature-citation><tp:nomenclature-citation><tp:taxon-name>Andraca henosa</tp:taxon-name><comment> Chu &amp; Wang, 1993, <italic>Sinozoologia</italic>,10: 242. Type locality: Yunnan, China.</comment></tp:nomenclature-citation><tp:nomenclature-citation><tp:taxon-name>Andraca henosa</tp:taxon-name><comment> Chu &amp; Wang: Chu &amp; Wang, 1996, <italic>Fauna Sinica Insecta</italic>, 5: 55.</comment></tp:nomenclature-citation></tp:nomenclature-citation-list></tp:nomenclature><tp:treatment-sec sec-type="Description"><title>Description.</title><p> Male (China): wingspan 42–45 mm, length of forewing 21–23 mm, antenna length 6–8 mm (<xref ref-type="fig" rid="F1">Fig. 1-A</xref>). Male genitalia (<xref ref-type="fig" rid="F2">Fig. 2-A</xref>): uncus broad, duck beak-shaped; gnathos long, finger-shaped; vesica with a cluster of strong spinose cornuti</p><p>Female genitalia: see above under generic entry.</p></tp:treatment-sec><tp:treatment-sec sec-type="Material Examined"><title>Material Examined.</title><p>[CHINA]2♂♂, western Yunnan, 2005-VI-15, Ming-Yi Tian leg.; 2♂♂, Dulongjiang, Yunnan Province, 2006-VII-21, Min Wang &amp; Xiao-Ling Fan leg.; 1♂1♀, Gongshan Mountain, Yunnan Province, 2006-VII-22 , Min Wang &amp; Xiao-Ling Fan leg.</p></tp:treatment-sec><tp:treatment-sec sec-type="Host"><title>Host.</title><p> <italic><tp:taxon-name>Camellia sinensis</tp:taxon-name></italic> (<tp:taxon-name>Theaceae</tp:taxon-name>), <italic><tp:taxon-name>Camellia Assamica</tp:taxon-name></italic> (<tp:taxon-name>Theaceae</tp:taxon-name>), <italic><tp:taxon-name>Camellia oleifera</tp:taxon-name></italic> (<tp:taxon-name>Theaceae</tp:taxon-name>).</p></tp:treatment-sec><tp:treatment-sec sec-type="Distribution"><title>Distribution.</title><p> China (Yunnan); India.</p><fig id="F1" position="float" orientation="portrait"><label>Figure 1.</label><caption><p>Distributional map of <italic><tp:taxon-name>Andraca</tp:taxon-name></italic> spp. from China.</p></caption><graphic xmlns:xlink="http://www.w3.org/1999/xlink" xlink:href="ZooKeys-127-029-g001.jpg" position="float" orientation="portrait" xlink:type="simple"/></fig></tp:treatment-sec><tp:treatment-sec sec-type="Remarks"><title>Remarks.</title><p>This widely distributed species is rather variable in coloration and size. <xref ref-type="bibr" rid="B17">Moore (1865)</xref> described <italic><tp:taxon-name>Andraca trilochoides</tp:taxon-name></italic> from a brighter and grayish individual. This taxon was later synonymized with <italic><tp:taxon-name>Andraca bipunctata</tp:taxon-name></italic> by Hampson, ([1893]), an action that was followed by <xref ref-type="bibr" rid="B21">Strand (1924)</xref>.</p><p><italic><tp:taxon-name>Andraca bipunctata</tp:taxon-name></italic> is closely related to <italic><tp:taxon-name>Andraca angulata</tp:taxon-name></italic> Kishida, 1993 (Nepal and India: Sikkim), <italic><tp:taxon-name>Andraca theae</tp:taxon-name></italic> (Taiwan) and <italic><tp:taxon-name>Andraca stueningi</tp:taxon-name></italic> (Vietnam). These four species form the <italic>bipunctata</italic> group, and share the following characteristics: 1) male hindtibia with one pair of spurs; 2) two dorsally-directed projections present on subapical part of valva; 3) external surface of aedeagus partially covered with hair-like spines; 4) a cluster of strong spinose cornuti on vesica.</p><p>Larvae of <italic><tp:taxon-name>Andraca bipunctata</tp:taxon-name></italic> are well-known serious pests of tea trees, <italic><tp:taxon-name>Camellia sinensis</tp:taxon-name></italic> (<tp:taxon-name>Theaceae</tp:taxon-name>) (<xref ref-type="bibr" rid="B1">Banerjee 1982</xref>; <xref ref-type="bibr" rid="B3">Chang 1989</xref>; <xref ref-type="bibr" rid="B4">Chen et al. 1992</xref>; <xref ref-type="bibr" rid="B19">Panigrahi 1995</xref>; <xref ref-type="bibr" rid="B9">Ho et al. 1996</xref>; <xref ref-type="bibr" rid="B22">Upadhyay et al. 2001</xref>).</p><fig id="F2" position="float" orientation="portrait"><label>Figure 2.</label><caption><p>Adult male <italic><tp:taxon-name>Andraca</tp:taxon-name></italic> spp. <bold>A</bold> <italic><tp:taxon-name>Andraca bipunctata</tp:taxon-name></italic> Walker, l865 from Yunnan <bold>B</bold> <italic><tp:taxon-name>Andraca olivacea</tp:taxon-name></italic> Matsumura, 1927 from Guangdong <bold>C</bold> <italic><tp:taxon-name>Andraca apodecta</tp:taxon-name></italic> Swinhoe, 1907 from Guangxi <bold>D</bold> <italic><tp:taxon-name>Andraca flavamaculata</tp:taxon-name></italic> Yang, 1995 from Guangdong <bold>E</bold> <italic><tp:taxon-name>Andraca gongshanensis</tp:taxon-name></italic>, sp. n., Holotype, from Yunnan <bold>F</bold> <italic><tp:taxon-name>Andraca melli</tp:taxon-name></italic> Zolotuhin &amp; Witt, 2009 from Guangdong <bold>G</bold> <italic><tp:taxon-name>Andraca theae</tp:taxon-name></italic> Matsumura, 1909 from Hunan Province <bold>H</bold> <italic><tp:taxon-name>Andraca theae</tp:taxon-name></italic> Matsumura, 1909 from Hunan Province (in field).</p></caption><graphic xmlns:xlink="http://www.w3.org/1999/xlink" xlink:href="ZooKeys-127-029-g002.jpg" position="float" orientation="portrait" xlink:type="simple"/></fig></tp:treatment-sec><ref-list><ref id="B17"><mixed-citation xmlns:xlink="http://www.w3.org/1999/xlink" xlink:type="simple"><person-group><name name-style="western"><surname>Moore</surname><given-names>F</given-names></name></person-group> (<year>1865</year>)<article-title> On the lepidopterous insects of Bengal</article-title>. <source>Proceedings of the Zoological Society of London, 1865</source>: <fpage>755</fpage>–<lpage>823</lpage>, pls. <fpage>41</fpage>–<lpage>43</lpage>.</mixed-citation></ref><ref id="B21"><mixed-citation xmlns:xlink="http://www.w3.org/1999/xlink" xlink:type="simple"><person-group><name name-style="western"><surname>Strand</surname><given-names>E</given-names></name></person-group> (<year>1924</year>)<article-title> Bombycidae</article-title>. In: <person-group><name name-style="western"><surname>Seitz</surname><given-names>A</given-names></name></person-group> (<role>Ed</role>) <source>Macrolepidoptera of the World</source><volume>10</volume>: <fpage>436</fpage>–442, <lpage>457</lpage>.</mixed-citation></ref><ref id="B1"><mixed-citation xmlns:xlink="http://www.w3.org/1999/xlink" xlink:type="simple"><person-group><name name-style="western"><surname>Banerjee</surname><given-names>B</given-names></name></person-group> (<year>1982</year>)<article-title> A strategy for the control of <italic>Andraca bipunctata</italic> Walker on tea.</article-title><source>Crop Protection </source><volume>1</volume> (<issue>1</issue>): <fpage>115</fpage>-<lpage>119</lpage>.</mixed-citation></ref><ref id="B3"><mixed-citation xmlns:xlink="http://www.w3.org/1999/xlink" xlink:type="simple"><person-group><name name-style="western"><surname>Chang</surname><given-names>HG</given-names></name></person-group> (<year>1989</year>)<article-title> Effects of temperature on development of the egg stage of the tea bunch caterpillar <italic>Andraca bipunctata</italic> Walker.</article-title><source>Journal of Anhui Agricultural College </source><volume>16</volume> (<issue>2</issue>): <fpage>137</fpage>-<lpage>140</lpage>.</mixed-citation></ref><ref id="B4"><mixed-citation xmlns:xlink="http://www.w3.org/1999/xlink" xlink:type="simple"><person-group><name name-style="western"><surname>Chen</surname><given-names>JX</given-names></name><name name-style="western"><surname>Ding</surname><given-names>YG</given-names></name><name name-style="western"><surname>Xu</surname><given-names>DJ</given-names></name></person-group> (<year>1992</year>)<article-title> Studies on a granulosis virus of the tea bunch caterpillar <italic>Andraca bipunctata</italic> [LEP.: Bombycidae] and its utilization.</article-title><source>Chinese Journal of Biological Control </source><volume>8</volume> (<issue>2</issue>): <fpage>72</fpage>-<lpage>76</lpage>.</mixed-citation></ref><ref id="B19"><mixed-citation xmlns:xlink="http://www.w3.org/1999/xlink" xlink:type="simple"><person-group><name name-style="western"><surname>Panigrahi</surname><given-names>A</given-names></name></person-group> (<year>1995</year>)<article-title> Fungus <italic>Cordyceps militaris</italic> (Fries) link infestation in the pupa of the tea pest <italic>Andraca bipunctata</italic> Walker.</article-title><source>Environment and Ecology </source><volume>13</volume> (<issue>4</issue>): <fpage>942</fpage>-<lpage>946</lpage>.</mixed-citation></ref><ref id="B9"><mixed-citation xmlns:xlink="http://www.w3.org/1999/xlink" xlink:type="simple"><person-group><name name-style="western"><surname>Ho</surname><given-names>HY</given-names></name><name name-style="western"><surname>Tao</surname><given-names>YT</given-names></name><name name-style="western"><surname>Tsai</surname><given-names>RS</given-names></name><name name-style="western"><surname>Wu</surname><given-names>YL</given-names></name><name name-style="western"><surname>Tseng</surname><given-names>HK</given-names></name><name name-style="western"><surname>Chow</surname><given-names>YS</given-names></name></person-group> (<year>1996</year>)<article-title> Isolation, identification, and synthesis of sex pheromone components of female tea cluster caterpillar <italic>Andraca bipunctata</italic> walker (Lepidoptera: Bombycidae) in Taiwan.</article-title><source>Journal of Chemical Ecology </source><volume>22</volume> (<issue>2</issue>): <fpage>271</fpage>-<lpage>285</lpage>.</mixed-citation></ref><ref id="B22"><mixed-citation xmlns:xlink="http://www.w3.org/1999/xlink" xlink:type="simple"><person-group><name name-style="western"><surname>Upadhyay</surname><given-names>RK</given-names></name><name name-style="western"><surname>Mukerji</surname><given-names>KG</given-names></name><name name-style="western"><surname>Chamola BP</surname><given-names>(Editor)</given-names></name></person-group> (<year>2001</year>)<source> Biocontrol Potential and its Exploitation in Sustainable Agriculture: Volume 2: Insect Pests</source>. <publisher-name>Springer Publisher</publisher-name>, <fpage>162</fpage>–<lpage>163</lpage>.</mixed-citation></ref></ref-list></tp:taxon-treatment>
