# Supplementary material for: The genus Andraca (Lepidoptera, Endromidae) in China with descriptions of a new species
Source: Zookeys. 2011 Sep 8;(127):29–42. doi: 10.3897/zookeys.127.928 (PMC3175129; doi:10.3897/zookeys.127.928)
Supplement: XML Treatment for Andraca olivacea [file zookeys.127.928-treatment3.xml]

<!DOCTYPE tp:taxon-treatment
  PUBLIC "-//TaxonX//DTD Taxonomic Treatment Publishing DTD v0 20100105//EN" "tax-treatment-NSO.dtd">
<tp:taxon-treatment xmlns:tp="http://www.plazi.org/taxpub"><tp:treatment-meta><mixed-citation publication-type="journal"><person-group><name><surname>Wang</surname><given-names>Xing</given-names></name><name><surname>Zeng</surname><given-names>Ling</given-names></name><name><surname>Wang</surname><given-names>Min</given-names></name></person-group><article-title>The genus <italic>Andraca</italic> (Lepidoptera, Endromidae) in China with descriptions of a new species</article-title><source>Zookeys</source><day>8</day><month>9</month><year>2011</year><volume>2011</volume><issue>127</issue><fpage>29</fpage><lpage>42</lpage><pub-id pub-id-type="doi">10.3897/zookeys.127.928</pub-id></mixed-citation></tp:treatment-meta><tp:nomenclature><tp:taxon-name>
                    	<tp:taxon-name-part taxon-name-part-type="genus">Andraca</tp:taxon-name-part>
                    	<tp:taxon-name-part taxon-name-part-type="species">olivacea</tp:taxon-name-part>
                    <object-id xmlns:xlink="http://www.w3.org/1999/xlink" xlink:type="simple">http://species-id.net/wiki/Andraca_olivacea</object-id>
                    </tp:taxon-name><tp:taxon-authority>Matsumura, 1927</tp:taxon-authority><xref ref-type="fig" rid="F1">Figs 1–B</xref><xref ref-type="fig" rid="F2">2–B</xref><tp:nomenclature-citation-list><tp:nomenclature-citation><tp:taxon-name>Andraca olivacea</tp:taxon-name><comment> Matsumura, 1927, <italic>J. Coll. Agric. Hokkaido. Univ.</italic>, 19: 50. Type locality: Formosa (=Taiwan), China.<!--PageBreak--></comment></tp:nomenclature-citation><tp:nomenclature-citation><tp:taxon-name>Andraca hedra</tp:taxon-name><comment> Chu &amp; Wang, 1993, <italic>Sinozool</italic>., 10: 233. Type locality: Hainan, China.</comment></tp:nomenclature-citation><tp:nomenclature-citation><tp:taxon-name>Andraca hedra</tp:taxon-name><comment> Chu &amp; Wang: Chu &amp; Wang, 1996, <italic>Fauna Sinica Insecta</italic>, 5: 58.</comment></tp:nomenclature-citation><tp:nomenclature-citation><tp:taxon-name>Andraca olivacea</tp:taxon-name><comment>: Owada et al., 2002, <italic>Spec. Bull. Jpn. Soc. Coleopterol</italic>., 5: 464; Kishida, 1992, <italic>Lepidoptera of Taiwan</italic>, 1 (2): 153.</comment></tp:nomenclature-citation></tp:nomenclature-citation-list></tp:nomenclature><tp:treatment-sec sec-type="Description"><title>Description.</title><p>Male: wingspan 36–38 mm, length of forewing 16–20 mm, antenna length 5–7 mm (<xref ref-type="fig" rid="F1">Fig. 1-B</xref>). Hindtibia with two pairs of spurs; hindwings with Rs and M1 connate. Male genitalia (<xref ref-type="fig" rid="F2">Fig. 2-B</xref>): uncus thick and round; valva simple, basal half broad and terminal half narrow; distal margin of aedeagus with strong lateral spines; vesica with a cluster of spinose cornuti.</p></tp:treatment-sec><tp:treatment-sec sec-type="Material Examined"><title>Material Examined.</title><p>[CHINA] 1 ♂, Shimentai Provincial Nature Reserve, Yingde City, Guangdong Province, 2001-VII-24, Min Wang &amp; Guo-Hua Huang leg.; 1 ♂, same data but 2001-IX-22; 3 ♂ ♂, same data but 2002-VI-11, Guo-Hua Huang leg.; 1 ♂, Nanling National Nature Reserve, Ruyuan City, Guangdong Province, 2002-VII-23, Guo-Hua Huang leg.; 4 ♂ ♂, same data but 2003-III-29~31; 1 ♂, same data but 2003-VI-22; 2 ♂ ♂, same data but 2003-VIII-7; 2 ♂ ♂, same data but 2003-VIII-18; 5 ♂ ♂, same data but 2004-IV-23; 1 ♀, same data but 2004-IV-24; 2 ♂ ♂, same data <!--PageBreak-->but 2006-IX-18, Liu-Sheng Chen leg.; 1 ♂, same data but 2008-VI-7, Min Wang leg.; 1 ♂, same data but 2008-VI-7; 1 ♂, same data but 2009-IV-1, Hou-Shuai Wang leg.; 1 ♂ , same data but 2009-VIII-10; 1 ♂, same data but 2009-IV-1; 1 ♂ , same data but 2009-VIII-10; 1 ♂, Maoershan National Nature Reserve, Xingan City, Guangxi Province, 2003-III-3, Min Wang &amp; Guo-Hua Huang leg.; 6 ♂ ♂, Jianfengling National Nature Reserve, Ledong City, Hainan Province, 2003-XI-29~31, Guo-Hua Huang &amp; Min Wang leg.; 1 ♂, same data but 2007-X-23, Min Wang leg.</p></tp:treatment-sec><tp:treatment-sec sec-type="Host"><title>Host.</title><p> <italic><tp:taxon-name>Ficus concinna</tp:taxon-name></italic> var. <italic>pusillifolia</italic> (<tp:taxon-name>Moraceae</tp:taxon-name>).</p></tp:treatment-sec><tp:treatment-sec sec-type="Distribution"><title>Distribution.</title><p> China (Taiwan, Guangdong, Guangxi, Hainan); Vietnam.</p></tp:treatment-sec><tp:treatment-sec sec-type="Remarks"><title>Remarks.</title><p><xref ref-type="bibr" rid="B24">Wang (1995)</xref> provide a fine color illustration of a fresh living male. <xref ref-type="bibr" rid="B18">Owada et al. (2002)</xref> considered <italic><tp:taxon-name>Andraca olivacens</tp:taxon-name></italic> from Fukien (= Fujian) to the synonym of <italic><tp:taxon-name>Andraca olivacea</tp:taxon-name></italic>, whereas <xref ref-type="bibr" rid="B27">Zolotuhin and Witt (2009)</xref> treated it as a subspecies thereof. We do not comment further on which of these two alternatives may be the most appropriate status for this taxon because we have not seen the types of <italic><tp:taxon-name>Andraca olivacens</tp:taxon-name></italic>.</p></tp:treatment-sec><tp:treatment-sec><!--Section generated to contain objects referenced in tp:taxon-treatment.--><fig id="F1" position="float" orientation="portrait"><label>Figure 1.</label><caption><p>Distributional map of <italic><tp:taxon-name>Andraca</tp:taxon-name></italic> spp. from China.</p></caption><graphic xmlns:xlink="http://www.w3.org/1999/xlink" xlink:href="ZooKeys-127-029-g001.jpg" position="float" orientation="portrait" xlink:type="simple"/></fig><fig id="F2" position="float" orientation="portrait"><label>Figure 2.</label><caption><p>Adult male <italic><tp:taxon-name>Andraca</tp:taxon-name></italic> spp. <bold>A</bold> <italic><tp:taxon-name>Andraca bipunctata</tp:taxon-name></italic> Walker, l865 from Yunnan <bold>B</bold> <italic><tp:taxon-name>Andraca olivacea</tp:taxon-name></italic> Matsumura, 1927 from Guangdong <bold>C</bold> <italic><tp:taxon-name>Andraca apodecta</tp:taxon-name></italic> Swinhoe, 1907 from Guangxi <bold>D</bold> <italic><tp:taxon-name>Andraca flavamaculata</tp:taxon-name></italic> Yang, 1995 from Guangdong <bold>E</bold> <italic><tp:taxon-name>Andraca gongshanensis</tp:taxon-name></italic>, sp. n., Holotype, from Yunnan <bold>F</bold> <italic><tp:taxon-name>Andraca melli</tp:taxon-name></italic> Zolotuhin &amp; Witt, 2009 from Guangdong <bold>G</bold> <italic><tp:taxon-name>Andraca theae</tp:taxon-name></italic> Matsumura, 1909 from Hunan Province <bold>H</bold> <italic><tp:taxon-name>Andraca theae</tp:taxon-name></italic> Matsumura, 1909 from Hunan Province (in field).</p></caption><graphic xmlns:xlink="http://www.w3.org/1999/xlink" xlink:href="ZooKeys-127-029-g002.jpg" position="float" orientation="portrait" xlink:type="simple"/></fig></tp:treatment-sec><ref-list><ref id="B24"><mixed-citation xmlns:xlink="http://www.w3.org/1999/xlink" xlink:type="simple"><person-group><name name-style="western"><surname>Wang</surname><given-names>HY</given-names></name></person-group> (<year>1995</year>)<source> Guide Book to Insects in Taiwan: Bombycidae, Thyatiridae, Limacodidae, Lasiocampidae and Sphingidae</source>. <publisher-name>Shuhsing Publishing</publisher-name>, <publisher-loc>Taipei</publisher-loc>, <fpage>10</fpage>–<lpage>11</lpage>.</mixed-citation></ref><ref id="B18"><mixed-citation xmlns:xlink="http://www.w3.org/1999/xlink" xlink:type="simple"><person-group><name name-style="western"><surname>Owada</surname><given-names>M</given-names></name><name name-style="western"><surname>Kishida</surname><given-names>Y</given-names></name><name name-style="western"><surname>Thinh</surname><given-names>TH</given-names></name><name name-style="western"><surname>Jinbo</surname><given-names>U</given-names></name></person-group> (<year>2002</year>)<article-title> Moths of the genus <italic>Andraca</italic> (Lepidoptera, Bombycidae, Prismostictinae) from Vietnam</article-title>. <source>Special Bulletin of the Japanese Society of Coleopterology</source> (<volume>5</volume>): <fpage>461</fpage>–<lpage>472</lpage>.</mixed-citation></ref><ref id="B27"><mixed-citation xmlns:xlink="http://www.w3.org/1999/xlink" xlink:type="simple"><person-group><name name-style="western"><surname>Zolotuhin</surname><given-names>V</given-names></name><name name-style="western"><surname>Witt</surname><given-names>TJ</given-names></name></person-group> (<year>2009</year>)<article-title> The Bombycidae of Vietnam</article-title>. <source>Entomofauna</source>, (Suppl. 16): <fpage>231</fpage>–<lpage>272</lpage>.</mixed-citation></ref></ref-list></tp:taxon-treatment>
