# Supplementary material for: The genus Andraca (Lepidoptera, Endromidae) in China with descriptions of a new species
Source: Zookeys. 2011 Sep 8;(127):29–42. doi: 10.3897/zookeys.127.928 (PMC3175129; doi:10.3897/zookeys.127.928)
Supplement: XML Treatment for Andraca flavamaculata [file zookeys.127.928-treatment5.xml]

<!DOCTYPE tp:taxon-treatment
  PUBLIC "-//TaxonX//DTD Taxonomic Treatment Publishing DTD v0 20100105//EN" "tax-treatment-NSO.dtd">
<tp:taxon-treatment xmlns:tp="http://www.plazi.org/taxpub"><tp:treatment-meta><mixed-citation publication-type="journal"><person-group><name><surname>Wang</surname><given-names>Xing</given-names></name><name><surname>Zeng</surname><given-names>Ling</given-names></name><name><surname>Wang</surname><given-names>Min</given-names></name></person-group><article-title>The genus <italic>Andraca</italic> (Lepidoptera, Endromidae) in China with descriptions of a new species</article-title><source>Zookeys</source><day>8</day><month>9</month><year>2011</year><volume>2011</volume><issue>127</issue><fpage>29</fpage><lpage>42</lpage><pub-id pub-id-type="doi">10.3897/zookeys.127.928</pub-id></mixed-citation></tp:treatment-meta><tp:nomenclature><tp:taxon-name>
                    	<tp:taxon-name-part taxon-name-part-type="genus">Andraca</tp:taxon-name-part>
                    	<tp:taxon-name-part taxon-name-part-type="species">flavamaculata</tp:taxon-name-part>
                    <object-id xmlns:xlink="http://www.w3.org/1999/xlink" xlink:type="simple">http://species-id.net/wiki/Andraca_flavamaculata</object-id>
                    </tp:taxon-name><tp:taxon-authority>Yang, 1995</tp:taxon-authority><tp:taxon-status xmlns:xlink="http://www.w3.org/1999/xlink" xlink:type="simple">comb. rev.</tp:taxon-status><xref ref-type="fig" rid="F1">Figs 1–D</xref><xref ref-type="fig" rid="F2">2–D</xref><tp:nomenclature-citation-list><tp:nomenclature-citation><tp:taxon-name>Andraca flavamaculata</tp:taxon-name><comment> Yang, 1995, <italic>Insects of Baishanzu Mountain, Eastern China</italic>: 354. Type locality: Zhejiang, China.</comment></tp:nomenclature-citation><tp:nomenclature-citation><tp:taxon-name>Andraca nabesan</tp:taxon-name><comment> Kishida &amp; Owada, 2002, <italic>Spec. Bull. Jpn. Soc. Coleopterol.</italic>, (5): 464; Huang &amp; Wang, 2004, <italic>Entomotaxonomia</italic>, 26(1): 47. Type locality: Cao Bang, Vietnam.</comment></tp:nomenclature-citation></tp:nomenclature-citation-list></tp:nomenclature><tp:treatment-sec sec-type="Description"><title>Description.</title><p>Male: wingspan 40–44 mm, length of forewing 20–22 mm, antenna length 6–7 mm (<xref ref-type="fig" rid="F1">Fig. 1-D</xref>). Body stout. Forewing apex falcate; outer edge smooth and straight; tornus almost rectangular. Male genitalia (<xref ref-type="fig" rid="F2">Fig. 2-D</xref>): uncus long with apex finger-shaped; tegumen broad with numerous long setae; valvae basally broad, strongly sclerotized, apex of valva boot-shaped; sacculus broad, with a strong dorsal spike; saccus short and narrow; aedeagus short but strong and straight, distally with a large number of spines.</p></tp:treatment-sec><tp:treatment-sec sec-type="Material Examined"><title>Material Examined.</title><p> [CHINA] 2 ♂♂, Nanling National Nature Reserve, Ruyuan City, Guangdong Province, 2002-III-15, Guo-Hua Huang leg.; 2 ♂♂, same data but 2003-II-23; 5 ♂ ♂, same data but 2003-III-29 ~ 31; 1 ♂, same data but 2003 -VIII-30; 1 ♂, same data but 2006-IX-17, Zhen Li leg.; 2 ♂♂ , Maoershan National Nature Reserve, Xingan City, Guangxi Province, 2003-III-03, Min Wang &amp; Guo-Hua Huang leg.; 3 ♂ ♂, Mangshan Nature Reserve, Yizhang City, Hunan Province, 2003-III-31, Guo-Hua Huang leg.; 1 ♂, Jiuwandashan National Nature Reserve, Guangxi Province, 2003-VII-30, Guo-Hua Huang leg.</p></tp:treatment-sec><tp:treatment-sec sec-type="Host"><title>Host.</title><p> Unknown.</p></tp:treatment-sec><tp:treatment-sec sec-type="Distribution"><title>Distribution.</title><p> China (Zhejiang, Hunan, Guangdong, Guangxi); Vietnam.</p></tp:treatment-sec><tp:treatment-sec sec-type="Remarks"><title>Remarks.</title><p> <xref ref-type="bibr" rid="B26">Yang (1995)</xref> described the species from Zhejiang, China. The species is similarto <italic><tp:taxon-name>Andraca olivacea</tp:taxon-name></italic> but can be distinguished by the following characters: aedeagus straight; gnathos not prominent. <xref ref-type="bibr" rid="B27">Zolotuhin and Witt (2009)</xref> synonymized <italic><tp:taxon-name>Andraca nabesan</tp:taxon-name></italic> Kishida &amp; Owada, 2002 with <italic><tp:taxon-name>Andraca flavamaculata</tp:taxon-name></italic>, which they also transferred to <italic><tp:taxon-name>Pseudandraca</tp:taxon-name></italic> species based on features of the genitalia. We accept the synonymy but do not agree with the generic transfer, because we do not consider that the diagnostic feature of <italic><tp:taxon-name>Pseudandraca</tp:taxon-name></italic> given by <xref ref-type="bibr" rid="B16">Miyata (1970)</xref>, a valva with a “long distinct projection” is present in <italic><tp:taxon-name>Andraca flavamaculata</tp:taxon-name></italic>. We therefore transfer <italic><tp:taxon-name>Andraca flavamaculata</tp:taxon-name></italic> comb. rev. back to <italic><tp:taxon-name>Andraca</tp:taxon-name></italic>.</p></tp:treatment-sec><tp:treatment-sec><!--Section generated to contain objects referenced in tp:taxon-treatment.--><fig id="F1" position="float" orientation="portrait"><label>Figure 1.</label><caption><p>Distributional map of <italic><tp:taxon-name>Andraca</tp:taxon-name></italic> spp. from China.</p></caption><graphic xmlns:xlink="http://www.w3.org/1999/xlink" xlink:href="ZooKeys-127-029-g001.jpg" position="float" orientation="portrait" xlink:type="simple"/></fig><fig id="F2" position="float" orientation="portrait"><label>Figure 2.</label><caption><p>Adult male <italic><tp:taxon-name>Andraca</tp:taxon-name></italic> spp. <bold>A</bold> <italic><tp:taxon-name>Andraca bipunctata</tp:taxon-name></italic> Walker, l865 from Yunnan <bold>B</bold> <italic><tp:taxon-name>Andraca olivacea</tp:taxon-name></italic> Matsumura, 1927 from Guangdong <bold>C</bold> <italic><tp:taxon-name>Andraca apodecta</tp:taxon-name></italic> Swinhoe, 1907 from Guangxi <bold>D</bold> <italic><tp:taxon-name>Andraca flavamaculata</tp:taxon-name></italic> Yang, 1995 from Guangdong <bold>E</bold> <italic><tp:taxon-name>Andraca gongshanensis</tp:taxon-name></italic>, sp. n., Holotype, from Yunnan <bold>F</bold> <italic><tp:taxon-name>Andraca melli</tp:taxon-name></italic> Zolotuhin &amp; Witt, 2009 from Guangdong <bold>G</bold> <italic><tp:taxon-name>Andraca theae</tp:taxon-name></italic> Matsumura, 1909 from Hunan Province <bold>H</bold> <italic><tp:taxon-name>Andraca theae</tp:taxon-name></italic> Matsumura, 1909 from Hunan Province (in field).</p></caption><graphic xmlns:xlink="http://www.w3.org/1999/xlink" xlink:href="ZooKeys-127-029-g002.jpg" position="float" orientation="portrait" xlink:type="simple"/></fig></tp:treatment-sec><ref-list><ref id="B26"><mixed-citation xmlns:xlink="http://www.w3.org/1999/xlink" xlink:type="simple"><person-group><name name-style="western"><surname>Yang</surname><given-names>JK</given-names></name></person-group> (<year>1995</year>)<article-title> Lepidoptera: Bombycidae.</article-title> In: <person-group><name name-style="western"><surname>Wu</surname><given-names>H</given-names></name></person-group> (<role>Ed</role>). <issue-title>East Hill Zukun hundred insects.</issue-title><source>China Forestry Publishing House, Beijing</source>: <fpage>353</fpage>-<lpage>358</lpage>.</mixed-citation></ref><ref id="B27"><mixed-citation xmlns:xlink="http://www.w3.org/1999/xlink" xlink:type="simple"><person-group><name name-style="western"><surname>Zolotuhin</surname><given-names>V</given-names></name><name name-style="western"><surname>Witt</surname><given-names>TJ</given-names></name></person-group> (<year>2009</year>)<article-title> The Bombycidae of Vietnam</article-title>. <source>Entomofauna</source>, (Suppl. 16): <fpage>231</fpage>–<lpage>272</lpage>.</mixed-citation></ref><ref id="B16"><mixed-citation xmlns:xlink="http://www.w3.org/1999/xlink" xlink:type="simple"><person-group><name name-style="western"><surname>Miyata</surname><given-names>T</given-names></name></person-group> (<year>1970</year>)<article-title> A generic revision of the Japanese Bombycidae, with description of a new genus (Lepidoptera).</article-title><source>Tinea </source><volume>8</volume>: <fpage>190</fpage>-<lpage>199</lpage>.</mixed-citation></ref></ref-list></tp:taxon-treatment>
