# Supplementary material for: The genus Andraca (Lepidoptera, Endromidae) in China with descriptions of a new species
Source: Zookeys. 2011 Sep 8;(127):29–42. doi: 10.3897/zookeys.127.928 (PMC3175129; doi:10.3897/zookeys.127.928)
Supplement: XML Treatment for Andraca gongshanensis [file zookeys.127.928-treatment6.xml]

<!DOCTYPE tp:taxon-treatment
  PUBLIC "-//TaxonX//DTD Taxonomic Treatment Publishing DTD v0 20100105//EN" "tax-treatment-NSO.dtd">
<tp:taxon-treatment xmlns:tp="http://www.plazi.org/taxpub"><tp:treatment-meta><mixed-citation publication-type="journal"><person-group><name><surname>Wang</surname><given-names>Xing</given-names></name><name><surname>Zeng</surname><given-names>Ling</given-names></name><name><surname>Wang</surname><given-names>Min</given-names></name></person-group><article-title>The genus <italic>Andraca</italic> (Lepidoptera, Endromidae) in China with descriptions of a new species</article-title><source>Zookeys</source><day>8</day><month>9</month><year>2011</year><volume>2011</volume><issue>127</issue><fpage>29</fpage><lpage>42</lpage><pub-id pub-id-type="doi">10.3897/zookeys.127.928</pub-id></mixed-citation></tp:treatment-meta><tp:nomenclature><tp:taxon-name>
                    	<tp:taxon-name-part taxon-name-part-type="genus">Andraca</tp:taxon-name-part>
                    	<tp:taxon-name-part taxon-name-part-type="species">gongshanensis</tp:taxon-name-part>
                    <object-id xmlns:xlink="http://www.w3.org/1999/xlink" xlink:type="simple">urn:lsid:zoobank.org:act:E5DD5FB7-554B-48A6-9EF3-65F1699E9897</object-id>
                    <object-id xmlns:xlink="http://www.w3.org/1999/xlink" xlink:type="simple">http://species-id.net/wiki/Andraca_gongshanensis</object-id>
                    </tp:taxon-name><tp:taxon-status xmlns:xlink="http://www.w3.org/1999/xlink" xlink:type="simple">sp. n.</tp:taxon-status><xref ref-type="fig" rid="F1">Figs 1–E</xref><xref ref-type="fig" rid="F2">2–E</xref></tp:nomenclature><tp:treatment-sec sec-type="Description"><title>Description.</title><p>Male: wingspan 46–48 mm, length of forewing 22–24 mm, antenna length 5–8 mm (<xref ref-type="fig" rid="F1">Fig. 1-E</xref>). Antenna bipectinate except apex. Wings ground color <!--PageBreak-->dark brow with dark brow fasciae and reddish-yellow patterns, which is consisting of antemedian, discocellar, postmedian fascia, and reddish-yellow patterns nearly placed on the wholly wings but termen. Forewing apex falcate; outer edge smooth and straight; tornus almost rectangular. Hindwing with anal margin straight; outer margin angled at vein M3, straight above and below this.</p><p>Male genitalia (<xref ref-type="fig" rid="F2">Fig. 2-E</xref>): uncus long with wedge-shaped apex; tegumen broad; gnathos very well developed, arms upcurved; valvae basally broad with many long setae, strongly sclerotized, caudally constricted to a spatulate apex; sacculus broad, without a dorsal spike; aedeagus short but strong and straight, distally with a large number of spines.</p></tp:treatment-sec><tp:treatment-sec sec-type="Holotype"><title>Holotype.</title><p> ♂, Gongshan Mountain, Yunnan Province, China, 2006-VII-22, Min Wang &amp; Xiao-Ling Fan leg., deposited in Department of Entomology, SCAU; <bold>Paratypes</bold>, 2 ♂♂, same data as holotype but 2006-VII-21.; 1 ♂, same data as holotype but 2006-VII-23; deposited in Institute of Entomology, HUNAU.</p></tp:treatment-sec><tp:treatment-sec sec-type="Host"><title>Host.</title><p> Unknown.</p></tp:treatment-sec><tp:treatment-sec sec-type="Distribution"><title>Distribution.</title><p> China (Yunnan).</p></tp:treatment-sec><tp:treatment-sec sec-type="Etymology"><title>Etymology.</title><p> The specific epithet refers to the type locality(Gongshan Mountain, China).</p></tp:treatment-sec><tp:treatment-sec sec-type="Remarks"><title>Remarks.</title><p>This new species is very similar to <italic><tp:taxon-name>Andraca flavamaculata</tp:taxon-name></italic>, but can be distinguished by the following characters of the male genitalia: <italic><tp:taxon-name>Andraca gongshanensis</tp:taxon-name></italic>, sp. n. with uncus apex wedge-shaped,apex of valva constricted and truncate, sacculus without a strong dorsal spike. And <italic><tp:taxon-name>Andraca flavamaculata</tp:taxon-name></italic> with uncus apex finger-shaped, apex of valva boot-shaped; sacculus broad, with a strong dorsal spike.</p><p>Externally, <italic><tp:taxon-name>Andraca gongshanensis</tp:taxon-name></italic> is paler than <italic><tp:taxon-name>Andraca flavamaculata</tp:taxon-name></italic>.</p></tp:treatment-sec><tp:treatment-sec><!--Section generated to contain objects referenced in tp:taxon-treatment.--><fig id="F1" position="float" orientation="portrait"><label>Figure 1.</label><caption><p>Distributional map of <italic><tp:taxon-name>Andraca</tp:taxon-name></italic> spp. from China.</p></caption><graphic xmlns:xlink="http://www.w3.org/1999/xlink" xlink:href="ZooKeys-127-029-g001.jpg" position="float" orientation="portrait" xlink:type="simple"/></fig><fig id="F2" position="float" orientation="portrait"><label>Figure 2.</label><caption><p>Adult male <italic><tp:taxon-name>Andraca</tp:taxon-name></italic> spp. <bold>A</bold> <italic><tp:taxon-name>Andraca bipunctata</tp:taxon-name></italic> Walker, l865 from Yunnan <bold>B</bold> <italic><tp:taxon-name>Andraca olivacea</tp:taxon-name></italic> Matsumura, 1927 from Guangdong <bold>C</bold> <italic><tp:taxon-name>Andraca apodecta</tp:taxon-name></italic> Swinhoe, 1907 from Guangxi <bold>D</bold> <italic><tp:taxon-name>Andraca flavamaculata</tp:taxon-name></italic> Yang, 1995 from Guangdong <bold>E</bold> <italic><tp:taxon-name>Andraca gongshanensis</tp:taxon-name></italic>, sp. n., Holotype, from Yunnan <bold>F</bold> <italic><tp:taxon-name>Andraca melli</tp:taxon-name></italic> Zolotuhin &amp; Witt, 2009 from Guangdong <bold>G</bold> <italic><tp:taxon-name>Andraca theae</tp:taxon-name></italic> Matsumura, 1909 from Hunan Province <bold>H</bold> <italic><tp:taxon-name>Andraca theae</tp:taxon-name></italic> Matsumura, 1909 from Hunan Province (in field).</p></caption><graphic xmlns:xlink="http://www.w3.org/1999/xlink" xlink:href="ZooKeys-127-029-g002.jpg" position="float" orientation="portrait" xlink:type="simple"/></fig></tp:treatment-sec></tp:taxon-treatment>
