# Supplementary material for: The genus Andraca (Lepidoptera, Endromidae) in China with descriptions of a new species
Source: Zookeys. 2011 Sep 8;(127):29–42. doi: 10.3897/zookeys.127.928 (PMC3175129; doi:10.3897/zookeys.127.928)
Supplement: XML Treatment for Andraca melli [file zookeys.127.928-treatment7.xml]

<!DOCTYPE tp:taxon-treatment
  PUBLIC "-//TaxonX//DTD Taxonomic Treatment Publishing DTD v0 20100105//EN" "tax-treatment-NSO.dtd">
<tp:taxon-treatment xmlns:tp="http://www.plazi.org/taxpub"><tp:treatment-meta><mixed-citation publication-type="journal"><person-group><name><surname>Wang</surname><given-names>Xing</given-names></name><name><surname>Zeng</surname><given-names>Ling</given-names></name><name><surname>Wang</surname><given-names>Min</given-names></name></person-group><article-title>The genus <italic>Andraca</italic> (Lepidoptera, Endromidae) in China with descriptions of a new species</article-title><source>Zookeys</source><day>8</day><month>9</month><year>2011</year><volume>2011</volume><issue>127</issue><fpage>29</fpage><lpage>42</lpage><pub-id pub-id-type="doi">10.3897/zookeys.127.928</pub-id></mixed-citation></tp:treatment-meta><tp:nomenclature><tp:taxon-name>
                    	<tp:taxon-name-part taxon-name-part-type="genus">Andraca</tp:taxon-name-part>
                    	<tp:taxon-name-part taxon-name-part-type="species">melli</tp:taxon-name-part>
                    <object-id xmlns:xlink="http://www.w3.org/1999/xlink" xlink:type="simple">http://species-id.net/wiki/Andraca_melli</object-id>
                    </tp:taxon-name><tp:taxon-authority>Zolotuhin &amp; Witt, 2009</tp:taxon-authority><xref ref-type="fig" rid="F1">Figs 1–F</xref><xref ref-type="fig" rid="F2">2–F</xref><tp:nomenclature-citation-list><tp:nomenclature-citation><tp:taxon-name>Andraca melli</tp:taxon-name><comment> Zolotuhin &amp; Witt, 2009, <italic>Entomofauna</italic>, Suppl. 16: 262. Type locality: Guangdong, China.</comment></tp:nomenclature-citation></tp:nomenclature-citation-list></tp:nomenclature><tp:treatment-sec sec-type="Description"><title>Description.</title><p>Male: wingspan 37–39 mm, length of forewing 15–18 mm, antenna length 5–7 mm (<xref ref-type="fig" rid="F1">Fig. 1-F</xref>). Antenna bipectinate except apex. Head thinly covered with brown-green hairs. Forewing: apically bluntly pointed; outer edge smooth and straight, tornus nearly rectangular. Hindwings distinctly angled at vein M3, straight above and below this.</p><p>Male genitalia (<xref ref-type="fig" rid="F2">Fig. 2-F</xref>): uncus bluntly triangular with long hairs; tegumen broad; gnathos with two extremely medially swollen arms; valvae flattened, strongly sclerotized, apex narrower and truncate with a dorsally directed projection from the middle; saccus short and broad; aedeagus short, strongly curved, with a compact group of long, thick needle-shaped cornuti on dorsal surface.<!--PageBreak--></p></tp:treatment-sec><tp:treatment-sec sec-type="Material Examined"><title>Material Examined.</title><p> [CHINA]2 ♂♂, Nanling National Nature Reserve, Ruyuan City, Guangdong Province, 2007-VI-23, Liu-Sheng Chen collected larvae and reared to adult.</p></tp:treatment-sec><tp:treatment-sec sec-type="Host"><title>Host.</title><p> <italic><tp:taxon-name>Camellia sinensis</tp:taxon-name></italic> (<tp:taxon-name>Theaceae</tp:taxon-name>), <italic><tp:taxon-name>Camellia oleifera</tp:taxon-name></italic> (<tp:taxon-name>Theaceae</tp:taxon-name>), <italic><tp:taxon-name>Fraxinus pennsylvanica</tp:taxon-name></italic> (<tp:taxon-name>Oleaceae</tp:taxon-name>) and <italic><tp:taxon-name>Ternstroemia japonica</tp:taxon-name></italic> (<tp:taxon-name>Ternstroemiaceae</tp:taxon-name>), <italic><tp:taxon-name>Pentaphylax euryoides</tp:taxon-name></italic> Gardn. &amp; Champ. (<tp:taxon-name>Pentaphylacaceae</tp:taxon-name>) (new host record).</p></tp:treatment-sec><tp:treatment-sec sec-type="Distribution"><title>Distribution.</title><p>China (Zhejiang, Jiangxi, Fujian, Guangdong, Hainan); Vietnam; Thailand.</p></tp:treatment-sec><tp:treatment-sec sec-type="Remarks"><title>Remarks.</title><p><italic><tp:taxon-name>Andraca melli</tp:taxon-name></italic> was first described by <xref ref-type="bibr" rid="B27">Zolotuhin and Witt (2009)</xref>, who also reported on the biology of this species.</p></tp:treatment-sec><tp:treatment-sec><!--Section generated to contain objects referenced in tp:taxon-treatment.--><fig id="F1" position="float" orientation="portrait"><label>Figure 1.</label><caption><p>Distributional map of <italic><tp:taxon-name>Andraca</tp:taxon-name></italic> spp. from China.</p></caption><graphic xmlns:xlink="http://www.w3.org/1999/xlink" xlink:href="ZooKeys-127-029-g001.jpg" position="float" orientation="portrait" xlink:type="simple"/></fig><fig id="F2" position="float" orientation="portrait"><label>Figure 2.</label><caption><p>Adult male <italic><tp:taxon-name>Andraca</tp:taxon-name></italic> spp. <bold>A</bold> <italic><tp:taxon-name>Andraca bipunctata</tp:taxon-name></italic> Walker, l865 from Yunnan <bold>B</bold> <italic><tp:taxon-name>Andraca olivacea</tp:taxon-name></italic> Matsumura, 1927 from Guangdong <bold>C</bold> <italic><tp:taxon-name>Andraca apodecta</tp:taxon-name></italic> Swinhoe, 1907 from Guangxi <bold>D</bold> <italic><tp:taxon-name>Andraca flavamaculata</tp:taxon-name></italic> Yang, 1995 from Guangdong <bold>E</bold> <italic><tp:taxon-name>Andraca gongshanensis</tp:taxon-name></italic>, sp. n., Holotype, from Yunnan <bold>F</bold> <italic><tp:taxon-name>Andraca melli</tp:taxon-name></italic> Zolotuhin &amp; Witt, 2009 from Guangdong <bold>G</bold> <italic><tp:taxon-name>Andraca theae</tp:taxon-name></italic> Matsumura, 1909 from Hunan Province <bold>H</bold> <italic><tp:taxon-name>Andraca theae</tp:taxon-name></italic> Matsumura, 1909 from Hunan Province (in field).</p></caption><graphic xmlns:xlink="http://www.w3.org/1999/xlink" xlink:href="ZooKeys-127-029-g002.jpg" position="float" orientation="portrait" xlink:type="simple"/></fig></tp:treatment-sec><ref-list><ref id="B27"><mixed-citation xmlns:xlink="http://www.w3.org/1999/xlink" xlink:type="simple"><person-group><name name-style="western"><surname>Zolotuhin</surname><given-names>V</given-names></name><name name-style="western"><surname>Witt</surname><given-names>TJ</given-names></name></person-group> (<year>2009</year>)<article-title> The Bombycidae of Vietnam</article-title>. <source>Entomofauna</source>, (Suppl. 16): <fpage>231</fpage>–<lpage>272</lpage>.</mixed-citation></ref></ref-list></tp:taxon-treatment>
