# Supplementary material for: The genus Andraca (Lepidoptera, Endromidae) in China with descriptions of a new species
Source: Zookeys. 2011 Sep 8;(127):29–42. doi: 10.3897/zookeys.127.928 (PMC3175129; doi:10.3897/zookeys.127.928)
Supplement: XML Treatment for Andraca theae [file zookeys.127.928-treatment8.xml]

<!DOCTYPE tp:taxon-treatment
  PUBLIC "-//TaxonX//DTD Taxonomic Treatment Publishing DTD v0 20100105//EN" "tax-treatment-NSO.dtd">
<tp:taxon-treatment xmlns:tp="http://www.plazi.org/taxpub"><tp:treatment-meta><mixed-citation publication-type="journal"><person-group><name><surname>Wang</surname><given-names>Xing</given-names></name><name><surname>Zeng</surname><given-names>Ling</given-names></name><name><surname>Wang</surname><given-names>Min</given-names></name></person-group><article-title>The genus <italic>Andraca</italic> (Lepidoptera, Endromidae) in China with descriptions of a new species</article-title><source>Zookeys</source><day>8</day><month>9</month><year>2011</year><volume>2011</volume><issue>127</issue><fpage>29</fpage><lpage>42</lpage><pub-id pub-id-type="doi">10.3897/zookeys.127.928</pub-id></mixed-citation></tp:treatment-meta><tp:nomenclature><tp:taxon-name>
                    	<tp:taxon-name-part taxon-name-part-type="genus">Andraca</tp:taxon-name-part>
                    	<tp:taxon-name-part taxon-name-part-type="species">theae</tp:taxon-name-part>
                    <object-id xmlns:xlink="http://www.w3.org/1999/xlink" xlink:type="simple">http://species-id.net/wiki/Andraca_theae</object-id>
                    </tp:taxon-name><tp:taxon-authority>Matsumura, 1909</tp:taxon-authority><xref ref-type="fig" rid="F1">Figs 1–G, 1–H</xref><xref ref-type="fig" rid="F2">2–G, 2–H</xref><tp:nomenclature-citation-list><tp:nomenclature-citation><tp:taxon-name>Oreta theae</tp:taxon-name><comment> Matsumura, 1909, <italic>Thousand Insects of Japan</italic>, 1: 86. Type locality: Formosa (= Taiwan), China.</comment></tp:nomenclature-citation></tp:nomenclature-citation-list></tp:nomenclature><tp:treatment-sec sec-type="Description"><title>Description.</title><p>Male: wingspan 35–37 mm, length of forewing 17–19 mm, antenna length 6–7 mm (<xref ref-type="fig" rid="F1">Figs 1-G, 1-H</xref>). Head densely covered with dark brown hairs; antenna bipectinate except apex. Forewing apex inconspicuously falcate, exterior margin straight. Forewing and hindwing each with a dark discal spot.</p><p>Male genitalia (<xref ref-type="fig" rid="F2">Fig. 2-G</xref>): uncus triangular with apex narrowly spatulate; tegumen broad; gnathos elongate, medially inflated; saccus short and broad; valvae bifurcate apically; dorsal margin with a subapical hump; aedeagus bowed with dense apical spines.</p></tp:treatment-sec><tp:treatment-sec sec-type="Material Examined"><title>Material Examined.</title><p>[CHINA] 1 ♂, Nanling National Nature Reserve, Ruyuan City, Guangdong Province, 2003-III-29, Guo-Hua Huang leg.; 1 ♂, same data to the former, except 2003-VIII-12, Guo-Hua Huang &amp; De-Yu Xin leg.; 2 ♂♂, Taibei City, Taiwan Province, 2009-VIII-15, Shipher Wu leg.; 10 ♂♂, Wuyunjie National Nature Reserve, Taoyuan City, Hunan Province, 2010-VII-2, collected the larvae in the field by Mr. Hong-Chun Zhou, got the adults from the larvae bred in the entomological laboratory of Hunan Agricultural University by Dr. Guo-Hua Huang; 3 ♂♂, Houxi Town, Huangshan City, Anhui Province, 2010-VI-28, the adults from the larvae collected in the field and bred in laboratory by Dr. Guo-Hua Huang.</p></tp:treatment-sec><tp:treatment-sec sec-type="Host"><title>Host.</title><p> <italic><tp:taxon-name>Camellia sinensis</tp:taxon-name></italic> (<tp:taxon-name>Theaceae</tp:taxon-name>).</p></tp:treatment-sec><tp:treatment-sec sec-type="Biology"><title>Biology.</title><p> This species is widely distributed in Taiwan and Southern China. The larvae were found on <italic><tp:taxon-name>Camellia sinensis</tp:taxon-name></italic> in Hunan Province; photographs of the early stages were taken in June to August, 2010 (<xref ref-type="fig" rid="F3">Figs 3-A to 3-H</xref>).</p><fig id="F3" position="float" orientation="portrait"><label>Figure 3.</label><caption><p>Male genitalia of Chinese <italic><tp:taxon-name>Andraca</tp:taxon-name></italic> spp. <bold>A</bold> <italic><tp:taxon-name>Andraca bipunctata</tp:taxon-name></italic> Walker, l865 from Yunnan <bold>B</bold> <italic><tp:taxon-name>Andraca olivacea</tp:taxon-name></italic> Matsumura, 1927 from Guangdong <bold>C</bold> <italic><tp:taxon-name>Andraca apodecta</tp:taxon-name></italic> Swinhoe, 1907 from Guangxi <bold>D</bold> <italic><tp:taxon-name>Andraca flavamaculata</tp:taxon-name></italic> Yang, 1995 from Guangdong <bold>E</bold> <italic><tp:taxon-name>Andraca gongshanensis</tp:taxon-name></italic>, <bold>sp. n.</bold>, Holotype, from Yunnan <bold>F</bold> <italic><tp:taxon-name>Andraca melli</tp:taxon-name></italic> Zolotuhin &amp; Witt, 2009 from Guangdong <bold>G</bold> <italic><tp:taxon-name>Andraca theae</tp:taxon-name></italic> Matsumura, 1909 from Hunan Province.</p></caption><graphic xmlns:xlink="http://www.w3.org/1999/xlink" xlink:href="ZooKeys-127-029-g003.jpg" position="float" orientation="portrait" xlink:type="simple"/></fig></tp:treatment-sec><tp:treatment-sec sec-type="Distribution"><title>Distribution.</title><p> China (Taiwan, Guangdong, Hunan, Anhui).</p></tp:treatment-sec><tp:treatment-sec sec-type="Remarks"><title>Remarks.</title><p> The species is easily separated from its congeners by the apically bifurcate valvae.</p><fig id="F4" position="float" orientation="portrait"><label>Figure 4.</label><caption><p>The early stages of <italic><tp:taxon-name>Andraca theae</tp:taxon-name></italic> Matsumura, 1909 from Hunan Province <bold>A–B</bold> Eggs <bold>C</bold> First larvae <bold>D</bold> Third larvae <bold>E–F</bold> Final larvae <bold>G–H</bold> Pupa and cocoon.</p></caption><graphic xmlns:xlink="http://www.w3.org/1999/xlink" xlink:href="ZooKeys-127-029-g004.jpg" position="float" orientation="portrait" xlink:type="simple"/></fig></tp:treatment-sec><tp:treatment-sec><!--Section generated to contain objects referenced in tp:taxon-treatment.--><fig id="F1" position="float" orientation="portrait"><label>Figure 1.</label><caption><p>Distributional map of <italic><tp:taxon-name>Andraca</tp:taxon-name></italic> spp. from China.</p></caption><graphic xmlns:xlink="http://www.w3.org/1999/xlink" xlink:href="ZooKeys-127-029-g001.jpg" position="float" orientation="portrait" xlink:type="simple"/></fig><fig id="F2" position="float" orientation="portrait"><label>Figure 2.</label><caption><p>Adult male <italic><tp:taxon-name>Andraca</tp:taxon-name></italic> spp. <bold>A</bold> <italic><tp:taxon-name>Andraca bipunctata</tp:taxon-name></italic> Walker, l865 from Yunnan <bold>B</bold> <italic><tp:taxon-name>Andraca olivacea</tp:taxon-name></italic> Matsumura, 1927 from Guangdong <bold>C</bold> <italic><tp:taxon-name>Andraca apodecta</tp:taxon-name></italic> Swinhoe, 1907 from Guangxi <bold>D</bold> <italic><tp:taxon-name>Andraca flavamaculata</tp:taxon-name></italic> Yang, 1995 from Guangdong <bold>E</bold> <italic><tp:taxon-name>Andraca gongshanensis</tp:taxon-name></italic>, sp. n., Holotype, from Yunnan <bold>F</bold> <italic><tp:taxon-name>Andraca melli</tp:taxon-name></italic> Zolotuhin &amp; Witt, 2009 from Guangdong <bold>G</bold> <italic><tp:taxon-name>Andraca theae</tp:taxon-name></italic> Matsumura, 1909 from Hunan Province <bold>H</bold> <italic><tp:taxon-name>Andraca theae</tp:taxon-name></italic> Matsumura, 1909 from Hunan Province (in field).</p></caption><graphic xmlns:xlink="http://www.w3.org/1999/xlink" xlink:href="ZooKeys-127-029-g002.jpg" position="float" orientation="portrait" xlink:type="simple"/></fig></tp:treatment-sec></tp:taxon-treatment>
